# Supplementary material for: Risk-based antihypertensive treatment allocation in Peru: comparison of local and international guidelines analysing national health surveys between 2015-2020
Source: Lancet Reg Health Am. 2021 Jul 26;1:100022. doi: 10.1016/j.lana.2021.100022 (PMC8438602; doi:10.1016/j.lana.2021.100022)
Supplement: Supplementary file 4 [file mmc4.zip › Analysis 20210604.do]

cd "D:\Box Sync\DHS\_Analysis\WHO Cardiovascular risk"
use "D:\Box Sync\DHS\_Analysis\WHO Cardiovascular risk\all_endes_2021-05-31.dta", clear


*** VARIABLES FOR THE WHO CVD RISK CHARTS ***
*********************************************
gen ccode = "PER"


rename smoker  smallbin


gen ages = .
replace ages = 40 if age < 40
replace ages = age if ages == . & age >= 40


gen sbp = .
replace sbp = sbp2 if drug_hyper == 0
replace sbp = (sbp2 - 6.3)/0.9 if sbp == . & drug_hyper == 1


gen dbp = .
replace dbp = dbp2 if drug_hyper == 0
replace dbp = (dbp2 - 5.17)/0.89 if dbp == . & drug_hyper == 1
********************************************************************************


*** COMPUTE WHO CVD RISK CHARTS 2019 ***
****************************************
*https://www.phpc.cam.ac.uk/ceu/population-resources-and-tools/programs/
*help whocvdrisk
whocvdrisk
********************************************************************************


*** ELIGIBLE WITH WHO CVD RISK CHARTS ***
*****************************************
gen whocvdrisk_cat = .
replace whocvdrisk_cat = 0 if cal2_who_cvdx_m2 < 0.05
replace whocvdrisk_cat = 1 if cal2_who_cvdx_m2 >= 0.05 & cal2_who_cvdx_m2 < 0.10
replace whocvdrisk_cat = 2 if cal2_who_cvdx_m2 >= 0.10 & cal2_who_cvdx_m2 < 0.20
replace whocvdrisk_cat = 3 if cal2_who_cvdx_m2 >= 0.20 & cal2_who_cvdx_m2 < 0.30
replace whocvdrisk_cat = 4 if cal2_who_cvdx_m2 >= 0.30 
label define whocvdrisk_cat 0"<5" 1"5-9" 2"10-19" 3"20-29" 4"30+", modify
label val whocvdrisk_cat whocvdrisk_cat
tab whocvdrisk_cat


gen eligible = .
replace eligible = 1 if eligible == . & whocvdrisk_cat == 2 & (sbp >= 140 | dbp >= 90)
replace eligible = 1 if eligible == . & cal2_who_cvdx_m2 >= 0.20 & (sbp >= 130 | dbp >= 80)
replace eligible = 1 if eligible == . & sbp >= 160 | dbp >= 100
recode eligible . = 0
rename eligible eligible_who
********************************************************************************


*** ELIGIBLE WITH MINSA GUIDELINES ***
**************************************
gen rf1 = . 
replace rf1 = 0 if bmi < 25 & bmi != .
replace rf1 = 1 if bmi >= 25 & bmi != .

gen rf2 = .
replace rf2 = 0 if sex == 2
replace rf2 = 1 if sex == 1

gen rf3 = .
replace rf3 = 0 if sex == 1 & age < 55
replace rf3 = 0 if sex == 2 & age < 65
replace rf3 = 1 if sex == 1 & age >= 55 & age != .
replace rf3 = 1 if sex == 2 & age >= 65 & age != .

gen rf4 = .
replace rf4 = 0 if smallbin == 0 
replace rf4 = 1 if smallbin == 1

gen rf5 = .
replace rf5 = 0 if self_diab == 0 
replace rf5 = 1 if self_diab == 1 

gen all_rf = rf1 + rf2 + rf3 + rf4 + rf5


gen eligible_minsa = .
replace eligible_minsa = 1 if sbp >= 160 | dbp >= 100
replace eligible_minsa = 1 if (sbp >= 140 & sbp <= 159) | (dbp >= 90 & dbp <= 99) & (all_rf == 1 | all_rf == 2)
replace eligible_minsa = 1 if (sbp >= 140 & sbp <= 159) | (dbp >= 90 & dbp <= 99) & (all_rf >= 3 & all_rf != .)
replace eligible_minsa = 1 if (sbp >= 140 & sbp <= 159) | (dbp >= 90 & dbp <= 99) & (self_diab == 1)
replace eligible_minsa = 1 if (sbp >= 160 & sbp <= 179) | (dbp >= 100 & dbp <= 109) & (all_rf == 0)
replace eligible_minsa = 1 if (sbp >= 160 & sbp <= 179) | (dbp >= 100 & dbp <= 109) & (all_rf == 1 | all_rf == 2)
replace eligible_minsa = 1 if (sbp >= 160 & sbp <= 179) | (dbp >= 100 & dbp <= 109) & (all_rf >= 3 | all_rf != .)
replace eligible_minsa = 1 if (sbp >= 160 & sbp <= 179) | (dbp >= 100 & dbp <= 109) & (self_diab == 1)
replace eligible_minsa = 1 if (sbp >= 180) | (dbp >= 110) & (all_rf == 0)
replace eligible_minsa = 1 if (sbp >= 180) | (dbp >= 110) & (all_rf == 1 | all_rf == 2)
replace eligible_minsa = 1 if (sbp >= 180) | (dbp >= 110) & (all_rf >= 3 | all_rf != .)
replace eligible_minsa = 1 if (sbp >= 180) | (dbp >= 110) & (self_diab == 1)
recode eligible_minsa . = 0
********************************************************************************


*** SAVE DATASET ***
********************
save "all_endes_2021-05-31_whocvdrisk", replace
********************************************************************************


*** DESCRIPTIVE STATS ***
*************************
*drop if year == 2016 | year == 2017 | year == 2018
tab year


gen agecat = .
replace agecat = 0 if age < 60
replace agecat = 1 if age >= 60


svyset psu [pweight = sample_weight_15more], strata(stratum)


des,s
tab year
svy: tab sex
svy: mean age
svy: mean sbp2
svy: mean sbp
svy: mean bmi
svy: tab smallbin


svy: mean cal2_who_cvdx_m2
svy: mean cal2_who_cvdx_m2, over(year)
svy: mean cal2_who_cvdx_m2, over(sex)
svy: mean cal2_who_cvdx_m2, over(agecat)
svy: prop whocvdrisk_cat
svy: mean cal2_who_cvdx_m2, over(region)


svy: prop eligible_minsa
svy: prop eligible_who
svy: prop eligible_minsa, over(year)
svy: prop eligible_who, over(year)


tab year eligible_minsa
tab year eligible_who
********************************************************************************


*** REVISIONS ***
*****************
svyset psu [pweight = sample_weight_15more], strata(stratum)
svy: mean sbp1, over(year)
svy: mean sbp2, over(year)

svy: mean dbp1, over(year)
svy: mean dbp2, over(year)

gen sbp_avg = (sbp1+sbp2)/2
gen dbp_avg = (dbp1+dbp2)/2

gen ht_based_on_2nd = .
replace ht_based_on_2nd = 1 if sbp2 >= 140 | dbp2 >= 90 & sbp2 != . & dbp2 != .
replace ht_based_on_2nd = 0 if sbp2 < 140 & dbp2 < 90

gen ht_based_on_avg = .
replace ht_based_on_avg = 1 if sbp_avg >= 140 | dbp_avg >= 90 & sbp_avg != . & dbp_avg != .
replace ht_based_on_avg = 0 if sbp_avg < 140 & dbp_avg < 90


svy: prop ht_based_on_2nd, over(year)
svy: prop ht_based_on_avg, over(year)
********************************************************************************
