# Supplementary material for: Risk-based antihypertensive treatment allocation in Peru: comparison of local and international guidelines analysing national health surveys between 2015-2020
Source: Lancet Reg Health Am. 2021 Jul 26;1:100022. doi: 10.1016/j.lana.2021.100022 (PMC8438602; doi:10.1016/j.lana.2021.100022)
Supplement: Supplementary file 5 [file mmc5.zip › ENDES - WHO cvd risk 20210604.R]

library(dplyr)
library(groupdata2)
library(ggplot2)
library(lme4)
library(survey)
library(reshape2)
library(ggrepel)
rm(list = ls(all.names = TRUE))
set.seed(123456789)


### READ ALL INDIVIDUAL DATASTES ###
####################################


setwd("D:/Box Sync/DHS/Peru")
#setwd("C:/Users/rcarrill/Box Sync/DHS/Peru")


### ENDES 2015 ###
##################
endes2015 <- read.csv("ENDES2015.csv")


table(endes2015$QS102)
table(endes2015$QS104)
endes2015$self_hyper <- ifelse(endes2015$QS102 == 1, 1,
                        ifelse(endes2015$QS102 %in% c(2,8), 0, NA))
endes2015$drug_hyper <- ifelse(endes2015$QS104 == 1, 1,
                        ifelse(endes2015$QS104 %in% c(2,8), 0, NA))
endes2015$drug_hyper[which(endes2015$self_hyper == 0 & is.na(endes2015$drug_hyper))] <- 0
table(endes2015$self_hyper, endes2015$drug_hyper, useNA = c("always"))


endes2015$QS202[which(is.na(endes2015$QS202) & endes2015$QS200 %in% c(2,8))] <- 2
endes2015$QS202[which(is.na(endes2015$QS202) & endes2015$QS201 %in% c(2,8))] <- 2
endes2015$smoker <- ifelse(endes2015$QS202 == 1, 1,
                    ifelse(endes2015$QS202 == 2, 0, NA))

endes2015$SHREGION.x[endes2015$SHREGION.x == 1]<-2 # convert lima to all coast

attach(endes2015)
endes2015 <- data.frame(id                   = HHID,
                        psu                  = CONGLOMERADO,
                        stratum              = ESTRATO,
                        sample_weight_15more = PONDERACION,
                        sex                  = HV104,
                        age                  = HV105,
                        region               = HV024.x,
                        natural_region       = SHREGION.x,
                        bmi                  = bmi,
                        height               = height,
                        weight               = weight,
                        waist                = NA,
                        sbp1                 = QS903S,
                        sbp2                 = QS905S,
                        dbp1                 = QS903D,
                        dbp2                 = QS905D,
                        self_hyper           = self_hyper,
                        drug_hyper           = drug_hyper,
                        self_diab            = QS109,
                        smoker               = smoker,
                        year                 = 2015)
detach(endes2015)
endes2015 <- endes2015[which(endes2015$age >= 30),]
endes2015 <- endes2015[which(endes2015$age <= 80),]
endes2015 <- endes2015[which(endes2015$bmi <= 80),]
endes2015 <- endes2015[which(endes2015$bmi >= 10),]


nrow(endes2015[which(endes2015$sbp1 <  70),])
nrow(endes2015[which(endes2015$sbp1 > 270),])
nrow(endes2015[which(endes2015$sbp2 <  70),])
nrow(endes2015[which(endes2015$sbp2 > 270),])
nrow(endes2015[which(endes2015$dbp1 <  30),])
nrow(endes2015[which(endes2015$dbp1 > 150),])
nrow(endes2015[which(endes2015$dbp2 <  30),])
nrow(endes2015[which(endes2015$dbp2 > 150),])
endes2015$sbp1[which(endes2015$sbp1 < 70)]  <- NA
endes2015$sbp1[which(endes2015$sbp1 > 270)] <- NA
endes2015$dbp1[which(endes2015$dbp1 < 30)]  <- NA
endes2015$dbp1[which(endes2015$dbp1 > 150)] <- NA
endes2015$sbp2[which(endes2015$sbp2 < 70)]  <- NA
endes2015$sbp2[which(endes2015$sbp2 > 270)] <- NA
endes2015$dbp2[which(endes2015$dbp2 < 30)]  <- NA
endes2015$dbp2[which(endes2015$dbp2 > 150)] <- NA
endes2015 <- endes2015[which(!is.na(endes2015$sbp2)),]
endes2015 <- endes2015[which(!is.na(endes2015$dbp2)),]
####################################################################################################


### ENDES 2016 ###
##################
endes2016 <- read.csv("ENDES2016.csv")


table(endes2016$QS102)
table(endes2016$QS104)
endes2016$self_hyper <- ifelse(endes2016$QS102 == 1, 1,
                        ifelse(endes2016$QS102 %in% c(2,8), 0, NA))
endes2016$drug_hyper <- ifelse(endes2016$QS104 == 1, 1,
                        ifelse(endes2016$QS104 %in% c(2,8), 0, NA))
endes2016$drug_hyper[which(endes2016$self_hyper == 0 & is.na(endes2016$drug_hyper))] <- 0
table(endes2016$self_hyper, endes2016$drug_hyper, useNA = c("always"))


endes2016$QS202[which(is.na(endes2016$QS202) & endes2016$QS200 %in% c(2,8))] <- 2
endes2016$QS202[which(is.na(endes2016$QS202) & endes2016$QS201 %in% c(2,8))] <- 2
endes2016$smoker <- ifelse(endes2016$QS202 == 1, 1,
                           ifelse(endes2016$QS202 == 2, 0, NA))

endes2016$SHREGION[endes2016$SHREGION == 1]<-2 # convert lima to all coast

attach(endes2016)
endes2016 <- data.frame(id                   = HHID,
                        psu                  = CONGLOMERADO,
                        stratum              = ESTRATO,
                        sample_weight_15more = PONDERACION,
                        sex                  = HV104,
                        age                  = HV105,
                        region               = HV024,
                        natural_region       = SHREGION,
                        bmi                  = bmi,
                        height               = height,
                        weight               = weight,
                        waist                = NA,
                        sbp1                 = QS903S,
                        sbp2                 = QS905S,
                        dbp1                 = QS903D,
                        dbp2                 = QS905D,
                        self_hyper           = self_hyper,
                        drug_hyper           = drug_hyper,
                        self_diab            = QS109,
                        smoker               = smoker,
                        year                 = 2016)
detach(endes2016)
endes2016 <- endes2016[which(endes2016$age >= 30),]
endes2016 <- endes2016[which(endes2016$age <= 80),]
endes2016 <- endes2016[which(endes2016$bmi <= 80),]
endes2016 <- endes2016[which(endes2016$bmi >= 10),]


nrow(endes2016[which(endes2016$sbp1 <  70),])
nrow(endes2016[which(endes2016$sbp1 > 270),])
nrow(endes2016[which(endes2016$sbp2 <  70),])
nrow(endes2016[which(endes2016$sbp2 > 270),])
nrow(endes2016[which(endes2016$dbp1 <  30),])
nrow(endes2016[which(endes2016$dbp1 > 150),])
nrow(endes2016[which(endes2016$dbp2 <  30),])
nrow(endes2016[which(endes2016$dbp2 > 150),])
endes2016$sbp1[which(endes2016$sbp1 < 70)]  <- NA
endes2016$sbp1[which(endes2016$sbp1 > 270)] <- NA
endes2016$dbp1[which(endes2016$dbp1 < 30)]  <- NA
endes2016$dbp1[which(endes2016$dbp1 > 150)] <- NA
endes2016$sbp2[which(endes2016$sbp2 < 70)]  <- NA
endes2016$sbp2[which(endes2016$sbp2 > 270)] <- NA
endes2016$dbp2[which(endes2016$dbp2 < 30)]  <- NA
endes2016$dbp2[which(endes2016$dbp2 > 150)] <- NA
endes2016 <- endes2016[which(!is.na(endes2016$sbp2)),]
endes2016 <- endes2016[which(!is.na(endes2016$dbp2)),]
####################################################################################################


### ENDES 2017 ###
##################
endes2017 <- read.csv("ENDES2017.csv")


table(endes2017$QS102)
table(endes2017$QS104)
endes2017$self_hyper <- ifelse(endes2017$QS102 == 1, 1,
                        ifelse(endes2017$QS102 %in% c(2,8), 0, NA))
endes2017$drug_hyper <- ifelse(endes2017$QS104 == 1, 1,
                        ifelse(endes2017$QS104 %in% c(2,8), 0, NA))
endes2017$drug_hyper[which(endes2017$self_hyper == 0 & is.na(endes2017$drug_hyper))] <- 0
table(endes2017$self_hyper, endes2017$drug_hyper, useNA = c("always"))


endes2017$QS202[which(is.na(endes2017$QS202) & endes2017$QS200 %in% c(2,8))] <- 2
endes2017$QS202[which(is.na(endes2017$QS202) & endes2017$QS201 %in% c(2,8))] <- 2
endes2017$smoker <- ifelse(endes2017$QS202 == 1, 1,
                           ifelse(endes2017$QS202 == 2, 0, NA))

endes2017$SHREGION[endes2017$SHREGION == 1]<-2 # convert lima to all coast


attach(endes2017)
endes2017 <- data.frame(id                   = HHID,
                        psu                  = CONGLOMERADO,
                        stratum              = ESTRATO,
                        sample_weight_15more = PONDERACION,
                        sex                  = HV104,
                        age                  = HV105,
                        region               = HV024,
                        natural_region       = SHREGION,
                        bmi                  = bmi,
                        height               = height,
                        weight               = weight,
                        waist                = NA,
                        sbp1                 = QS903S,
                        sbp2                 = QS905S,
                        dbp1                 = QS903D,
                        dbp2                 = QS905D,
                        self_hyper           = self_hyper,
                        drug_hyper           = drug_hyper,
                        self_diab            = QS109,
                        smoker               = smoker,
                        year                 = 2017)
detach(endes2017)
endes2017 <- endes2017[which(endes2017$age >= 30),]
endes2017 <- endes2017[which(endes2017$age <= 80),]
endes2017 <- endes2017[which(endes2017$bmi <= 80),]
endes2017 <- endes2017[which(endes2017$bmi >= 10),]


nrow(endes2017[which(endes2017$sbp1 <  70),])
nrow(endes2017[which(endes2017$sbp1 > 270),])
nrow(endes2017[which(endes2017$sbp2 <  70),])
nrow(endes2017[which(endes2017$sbp2 > 270),])
nrow(endes2017[which(endes2017$dbp1 <  30),])
nrow(endes2017[which(endes2017$dbp1 > 150),])
nrow(endes2017[which(endes2017$dbp2 <  30),])
nrow(endes2017[which(endes2017$dbp2 > 150),])
endes2017$sbp1[which(endes2017$sbp1 < 70)]  <- NA
endes2017$sbp1[which(endes2017$sbp1 > 270)] <- NA
endes2017$dbp1[which(endes2017$dbp1 < 30)]  <- NA
endes2017$dbp1[which(endes2017$dbp1 > 150)] <- NA
endes2017$sbp2[which(endes2017$sbp2 < 70)]  <- NA
endes2017$sbp2[which(endes2017$sbp2 > 270)] <- NA
endes2017$dbp2[which(endes2017$dbp2 < 30)]  <- NA
endes2017$dbp2[which(endes2017$dbp2 > 150)] <- NA
endes2017 <- endes2017[which(!is.na(endes2017$sbp2)),]
endes2017 <- endes2017[which(!is.na(endes2017$dbp2)),]
####################################################################################################


### ENDES 2018 ###
##################
endes2018 <- read.csv("ENDES2018.csv")


table(endes2018$QS102)
table(endes2018$QS104)
endes2018$self_hyper <- ifelse(endes2018$QS102 == 1, 1,
                        ifelse(endes2018$QS102 %in% c(2,8), 0, NA))
endes2018$drug_hyper <- ifelse(endes2018$QS104 == 1, 1,
                        ifelse(endes2018$QS104 %in% c(2,8), 0, NA))
endes2018$drug_hyper[which(endes2018$self_hyper == 0 & is.na(endes2018$drug_hyper))] <- 0
table(endes2018$self_hyper, endes2018$drug_hyper, useNA = c("always"))


endes2018$QS202[which(is.na(endes2018$QS202) & endes2018$QS200 %in% c(2,8))] <- 2
endes2018$QS202[which(is.na(endes2018$QS202) & endes2018$QS201 %in% c(2,8))] <- 2
endes2018$smoker <- ifelse(endes2018$QS202 == 1, 1,
                           ifelse(endes2018$QS202 == 2, 0, NA))

endes2018$SHREGION[endes2018$SHREGION == 1]<-2 # convert lima to all coast

attach(endes2018)
endes2018 <- data.frame(id                   = HHID,
                        psu                  = CONGLOMERADO,
                        stratum              = ESTRATO,
                        sample_weight_15more = PONDERACION,
                        sex                  = HV104,
                        age                  = HV105,
                        region               = HV024,
                        natural_region       = SHREGION,
                        bmi                  = bmi,
                        height               = height,
                        weight               = weight,
                        waist                = QS907,
                        sbp1                 = QS903S,
                        sbp2                 = QS905S,
                        dbp1                 = QS903D,
                        dbp2                 = QS905D,
                        self_hyper           = self_hyper,
                        drug_hyper           = drug_hyper,
                        self_diab            = QS109,
                        smoker               = smoker,
                        year                 = 2018)
detach(endes2018)
endes2018 <- endes2018[which(endes2018$age >= 30),]
endes2018 <- endes2018[which(endes2018$age <= 80),]
endes2018 <- endes2018[which(endes2018$bmi <= 80),]
endes2018 <- endes2018[which(endes2018$bmi >= 10),]


nrow(endes2018[which(endes2018$sbp1 <  70),])
nrow(endes2018[which(endes2018$sbp1 > 270),])
nrow(endes2018[which(endes2018$sbp2 <  70),])
nrow(endes2018[which(endes2018$sbp2 > 270),])
nrow(endes2018[which(endes2018$dbp1 <  30),])
nrow(endes2018[which(endes2018$dbp1 > 150),])
nrow(endes2018[which(endes2018$dbp2 <  30),])
nrow(endes2018[which(endes2018$dbp2 > 150),])
endes2018$sbp1[which(endes2018$sbp1 < 70)]  <- NA
endes2018$sbp1[which(endes2018$sbp1 > 270)] <- NA
endes2018$dbp1[which(endes2018$dbp1 < 30)]  <- NA
endes2018$dbp1[which(endes2018$dbp1 > 150)] <- NA
endes2018$sbp2[which(endes2018$sbp2 < 70)]  <- NA
endes2018$sbp2[which(endes2018$sbp2 > 270)] <- NA
endes2018$dbp2[which(endes2018$dbp2 < 30)]  <- NA
endes2018$dbp2[which(endes2018$dbp2 > 150)] <- NA
endes2018 <- endes2018[which(!is.na(endes2018$sbp2)),]
endes2018 <- endes2018[which(!is.na(endes2018$dbp2)),]
####################################################################################################


### ENDES 2019 ###
##################
endes2019 <- read.csv("ENDES2019.csv")


table(endes2019$QS102)
table(endes2019$QS104)
endes2019$self_hyper <- ifelse(endes2019$QS102 == 1, 1,
                        ifelse(endes2019$QS102 %in% c(2,8), 0, NA))
endes2019$drug_hyper <- ifelse(endes2019$QS104 == 1, 1,
                        ifelse(endes2019$QS104 %in% c(2,8), 0, NA))
endes2019$drug_hyper[which(endes2019$self_hyper == 0 & is.na(endes2019$drug_hyper))] <- 0
table(endes2019$self_hyper, endes2019$drug_hyper, useNA = c("always"))


endes2019$QS202[which(is.na(endes2019$QS202) & endes2019$QS200 %in% c(2,8))] <- 2
endes2019$QS202[which(is.na(endes2019$QS202) & endes2019$QS201 %in% c(2,8))] <- 2
endes2019$smoker <- ifelse(endes2019$QS202 == 1, 1,
                           ifelse(endes2019$QS202 == 2, 0, NA))

endes2019$SHREGION[endes2019$SHREGION == 1]<-2 # convert lima to all coast

attach(endes2019)
endes2019 <- data.frame(id                   = HHID,
                        psu                  = CONGLOMERADO,
                        stratum              = ESTRATO,
                        sample_weight_15more = PONDERACION,
                        sex                  = HV104,
                        age                  = HV105,
                        region               = HV024,
                        natural_region       = SHREGION,
                        bmi                  = bmi,
                        height               = height,
                        weight               = weight,
                        waist                = QS907,
                        sbp1                 = QS903S,
                        sbp2                 = QS905S,
                        dbp1                 = QS903D,
                        dbp2                 = QS905D,
                        self_hyper           = self_hyper,
                        drug_hyper           = drug_hyper,
                        self_diab            = QS109,
                        smoker               = smoker,
                        year                 = 2019)
detach(endes2019)
endes2019 <- endes2019[which(endes2019$age >= 30),]
endes2019 <- endes2019[which(endes2019$age <= 80),]
endes2019 <- endes2019[which(endes2019$bmi <= 80),]
endes2019 <- endes2019[which(endes2019$bmi >= 10),]


nrow(endes2019[which(endes2019$sbp1 <  70),])
nrow(endes2019[which(endes2019$sbp1 > 270),])
nrow(endes2019[which(endes2019$sbp2 <  70),])
nrow(endes2019[which(endes2019$sbp2 > 270),])
nrow(endes2019[which(endes2019$dbp1 <  30),])
nrow(endes2019[which(endes2019$dbp1 > 150),])
nrow(endes2019[which(endes2019$dbp2 <  30),])
nrow(endes2019[which(endes2019$dbp2 > 150),])
endes2019$sbp1[which(endes2019$sbp1 < 70)]  <- NA
endes2019$sbp1[which(endes2019$sbp1 > 270)] <- NA
endes2019$dbp1[which(endes2019$dbp1 < 30)]  <- NA
endes2019$dbp1[which(endes2019$dbp1 > 150)] <- NA
endes2019$sbp2[which(endes2019$sbp2 < 70)]  <- NA
endes2019$sbp2[which(endes2019$sbp2 > 270)] <- NA
endes2019$dbp2[which(endes2019$dbp2 < 30)]  <- NA
endes2019$dbp2[which(endes2019$dbp2 > 150)] <- NA
endes2019 <- endes2019[which(!is.na(endes2019$sbp2)),]
endes2019 <- endes2019[which(!is.na(endes2019$dbp2)),]
####################################################################################################


### ENDES 2020 ###
##################
endes2020 <- read.csv("ENDES2020.csv")


table(endes2020$QS102)
table(endes2020$QS104)
endes2020$self_hyper <- ifelse(endes2020$QS102 == 1, 1,
                        ifelse(endes2020$QS102 %in% c(2,8), 0, NA))
endes2020$drug_hyper <- ifelse(endes2020$QS104 == 1, 1,
                        ifelse(endes2020$QS104 %in% c(2,8), 0, NA))
endes2020$drug_hyper[which(endes2020$self_hyper == 0 & is.na(endes2020$drug_hyper))] <- 0
table(endes2020$self_hyper, endes2020$drug_hyper, useNA = c("always"))


endes2020$QS202[which(is.na(endes2020$QS202) & endes2020$QS200 %in% c(2,8))] <- 2
endes2020$QS202[which(is.na(endes2020$QS202) & endes2020$QS201 %in% c(2,8))] <- 2
endes2020$smoker <- ifelse(endes2020$QS202 == 1, 1,
                           ifelse(endes2020$QS202 == 2, 0, NA))

endes2020$SHREGION[endes2020$SHREGION == 1]<-2 # convert lima to all coast

attach(endes2020)
endes2020 <- data.frame(id                   = HHID,
                        psu                  = CONGLOMERADO,
                        stratum              = ESTRATO,
                        sample_weight_15more = PONDERACION,
                        sex                  = HV104,
                        age                  = HV105,
                        region               = HV024,
                        natural_region       = SHREGION,
                        bmi                  = bmi,
                        height               = height,
                        weight               = weight,
                        waist                = QS907,
                        sbp1                 = QS903S,
                        sbp2                 = QS905S,
                        dbp1                 = QS903D,
                        dbp2                 = QS905D,
                        self_hyper           = self_hyper,
                        drug_hyper           = drug_hyper,
                        self_diab            = QS109,
                        smoker               = smoker,
                        year                 = 2020)
detach(endes2020)
endes2020 <- endes2020[which(endes2020$age >= 30),]
endes2020 <- endes2020[which(endes2020$age <= 80),]
endes2020 <- endes2020[which(endes2020$bmi <= 80),]
endes2020 <- endes2020[which(endes2020$bmi >= 10),]


nrow(endes2020[which(endes2020$sbp1 <  70),])
nrow(endes2020[which(endes2020$sbp1 > 270),])
nrow(endes2020[which(endes2020$sbp2 <  70),])
nrow(endes2020[which(endes2020$sbp2 > 270),])
nrow(endes2020[which(endes2020$dbp1 <  30),])
nrow(endes2020[which(endes2020$dbp1 > 150),])
nrow(endes2020[which(endes2020$dbp2 <  30),])
nrow(endes2020[which(endes2020$dbp2 > 150),])
endes2020$sbp1[which(endes2020$sbp1 < 70)]  <- NA
endes2020$sbp1[which(endes2020$sbp1 > 270)] <- NA
endes2020$dbp1[which(endes2020$dbp1 < 30)]  <- NA
endes2020$dbp1[which(endes2020$dbp1 > 150)] <- NA
endes2020$sbp2[which(endes2020$sbp2 < 70)]  <- NA
endes2020$sbp2[which(endes2020$sbp2 > 270)] <- NA
endes2020$dbp2[which(endes2020$dbp2 < 30)]  <- NA
endes2020$dbp2[which(endes2020$dbp2 > 150)] <- NA
endes2020 <- endes2020[which(!is.na(endes2020$sbp2)),]
endes2020 <- endes2020[which(!is.na(endes2020$dbp2)),]
####################################################################################################


### MERGE AND SAVE ###
######################
all_endes <- rbind(
  endes2015,
  endes2016,
  endes2017,
  endes2018,
  endes2019,
  endes2020
)
foreign::write.dta(all_endes, paste0("D:/Box Sync/DHS/_Analysis/WHO Cardiovascular risk/all_endes_", 
                                     Sys.Date(), 
                                     ".dta"))


### CHECK AGE RANGES (SHOULD BE 30-80)
tapply(all_endes$age, all_endes$year, summary)
####################################################################################################


### ANALYSIS WITH DATASET FROM STATA ###
########################################
rm(list = ls())
data <- readstata13::read.dta13("D:/Box Sync/DHS/_Analysis/WHO Cardiovascular risk/all_endes_2021-05-31_whocvdrisk.dta",
                                nonint.factors = T)
data <- subset(data, select = -c(rf1, rf2, rf3, rf4, rf5, all_rf, ages))
data$smoker <- NULL


data$agecat <- ifelse(data$age < 60, 0, 
               ifelse(data$age >= 60, 1, NA))
data$agecat <- factor(data$agecat, levels = c(0,1), labels = c("<60", "60+"))


data$region <- ifelse(data$region == 1, "Amazonas",
               ifelse(data$region == 2, "Ancash",
               ifelse(data$region == 3, "Apurimac",
               ifelse(data$region == 4, "Arequipa",
               ifelse(data$region == 5, "Ayacucho",
               ifelse(data$region == 6, "Cajamarca",
               ifelse(data$region == 7, "Callao",
               ifelse(data$region == 8, "Cusco",
               ifelse(data$region == 9, "Huancavelica",
               ifelse(data$region == 10, "Huanuco",
               ifelse(data$region == 11, "Ica",
               ifelse(data$region == 12, "Junin",
               ifelse(data$region == 13, "La Libertad",
               ifelse(data$region == 14, "Lambayeque",
               ifelse(data$region == 15, "Lima", 
               ifelse(data$region == 16, "Loreto",
               ifelse(data$region == 17, "Madre de Dios",
               ifelse(data$region == 18, "Moquegua",
               ifelse(data$region == 19, "Pasco",
               ifelse(data$region == 20, "Piura",
               ifelse(data$region == 21, "Puno",
               ifelse(data$region == 22, "San Martin",
               ifelse(data$region == 23, "Tacna",
               ifelse(data$region == 24, "Tumbes",
               ifelse(data$region == 25, "Ucayali", NA)))))))))))))))))))))))))

data$natural_region <- ifelse(data$natural_region == 2, "Coast",
                       ifelse(data$natural_region == 3, "Highlands",
                       ifelse(data$natural_region == 4, "Amazon", NA)))


data15 <- subset(data, year == 2015)
data16 <- subset(data, year == 2016)
data17 <- subset(data, year == 2017)
data18 <- subset(data, year == 2018)
data19 <- subset(data, year == 2019)
data20 <- subset(data, year == 2020)


options(survey.adjust.domain.lonely = TRUE)
options(survey.lonely.psu = TRUE)


### FIGURE 1 : NATIONAL RISK CATEGORIES ###
###########################################
d.s                          <- svydesign(id = ~psu, strata = ~stratum, weights = ~sample_weight_15more, data = data15)   
proportions_nac_5less_15  <- svyby(~whocvdrisk_cat=="<5", 
                                   by = ~region+sex, 
                                   design = d.s, 
                                   FUN = svyciprop, 
                                   vartype = c('ci'),
                                   na.rm.all = T)
names(proportions_nac_5less_15) <- c("region", "sex", "proportion", "proportion_l", "proportion_u")
proportions_nac_5less_15$category <- "<5"


proportions_nac_5to9_15  <- svyby(~whocvdrisk_cat=="5-9", 
                                  by = ~region+sex, 
                                  design = d.s, 
                                  FUN = svyciprop, 
                                  vartype = c('ci'),
                                  na.rm.all = T)
names(proportions_nac_5to9_15) <- c("region", "sex", "proportion", "proportion_l", "proportion_u")
proportions_nac_5to9_15$category <- "5-9"


proportions_nac_10to19_15  <- svyby(~whocvdrisk_cat=="10-19", 
                                    by = ~region+sex, 
                                    design = d.s, 
                                    FUN = svyciprop, 
                                    vartype = c('ci'),
                                    na.rm.all = T)
names(proportions_nac_10to19_15) <- c("region", "sex", "proportion", "proportion_l", "proportion_u")
proportions_nac_10to19_15$category <- "10-19"


proportions_nac_20to29_15  <- svyby(~whocvdrisk_cat=="20-29", 
                                    by = ~region+sex, 
                                    design = d.s, 
                                    FUN = svyciprop, 
                                    vartype = c('ci'),
                                    na.rm.all = T)
names(proportions_nac_20to29_15) <- c("region", "sex", "proportion", "proportion_l", "proportion_u")
proportions_nac_20to29_15$category <- "20-29"


proportions_nac_30plus_15  <- svyby(~whocvdrisk_cat=="30+", 
                                    by = ~region+sex, 
                                    design = d.s, 
                                    FUN = svyciprop, 
                                    vartype = c('ci'),
                                    na.rm.all = T)
names(proportions_nac_30plus_15) <- c("region", "sex", "proportion", "proportion_l", "proportion_u")
proportions_nac_30plus_15$category <- "30+"


proportions_nac_cats_15 <- rbind(proportions_nac_5less_15,
                                 proportions_nac_5to9_15,
                                 proportions_nac_10to19_15,
                                 proportions_nac_20to29_15,
                                 proportions_nac_30plus_15)
rm(proportions_nac_5less_15,
   proportions_nac_5to9_15,
   proportions_nac_10to19_15,
   proportions_nac_20to29_15,
   proportions_nac_30plus_15)


proportions_nac_cats_15$category <- as.factor(proportions_nac_cats_15$category)
proportions_nac_cats_15$category <- factor(proportions_nac_cats_15$category,
                                           levels(proportions_nac_cats_15$category)[c(4,3,2,5,1)])
proportions_nac_cats_15$sex <- factor(proportions_nac_cats_15$sex,
                                      levels = c(1,2),
                                      labels = c("Men", "Women"))
###


d.s                          <- svydesign(id = ~psu, strata = ~stratum, weights = ~sample_weight_15more, data = data16)   
proportions_nac_5less_16  <- svyby(~whocvdrisk_cat=="<5", 
                                   by = ~region+sex, 
                                   design = d.s, 
                                   FUN = svyciprop, 
                                   vartype = c('ci'),
                                   na.rm.all = T)
names(proportions_nac_5less_16) <- c("region", "sex", "proportion", "proportion_l", "proportion_u")
proportions_nac_5less_16$category <- "<5"


proportions_nac_5to9_16  <- svyby(~whocvdrisk_cat=="5-9", 
                                  by = ~region+sex, 
                                  design = d.s, 
                                  FUN = svyciprop, 
                                  vartype = c('ci'),
                                  na.rm.all = T)
names(proportions_nac_5to9_16) <- c("region", "sex", "proportion", "proportion_l", "proportion_u")
proportions_nac_5to9_16$category <- "5-9"


proportions_nac_10to19_16  <- svyby(~whocvdrisk_cat=="10-19", 
                                    by = ~region+sex, 
                                    design = d.s, 
                                    FUN = svyciprop, 
                                    vartype = c('ci'),
                                    na.rm.all = T)
names(proportions_nac_10to19_16) <- c("region", "sex", "proportion", "proportion_l", "proportion_u")
proportions_nac_10to19_16$category <- "10-19"


proportions_nac_20to29_16  <- svyby(~whocvdrisk_cat=="20-29", 
                                    by = ~region+sex, 
                                    design = d.s, 
                                    FUN = svyciprop, 
                                    vartype = c('ci'),
                                    na.rm.all = T)
names(proportions_nac_20to29_16) <- c("region", "sex", "proportion", "proportion_l", "proportion_u")
proportions_nac_20to29_16$category <- "20-29"


proportions_nac_30plus_16  <- svyby(~whocvdrisk_cat=="30+", 
                                    by = ~region+sex, 
                                    design = d.s, 
                                    FUN = svyciprop, 
                                    vartype = c('ci'),
                                    na.rm.all = T)
names(proportions_nac_30plus_16) <- c("region", "sex", "proportion", "proportion_l", "proportion_u")
proportions_nac_30plus_16$category <- "30+"


proportions_nac_cats_16 <- rbind(proportions_nac_5less_16,
                                 proportions_nac_5to9_16,
                                 proportions_nac_10to19_16,
                                 proportions_nac_20to29_16,
                                 proportions_nac_30plus_16)
rm(proportions_nac_5less_16,
   proportions_nac_5to9_16,
   proportions_nac_10to19_16,
   proportions_nac_20to29_16,
   proportions_nac_30plus_16)


proportions_nac_cats_16$category <- as.factor(proportions_nac_cats_16$category)
proportions_nac_cats_16$category <- factor(proportions_nac_cats_16$category,
                                           levels(proportions_nac_cats_16$category)[c(4,3,2,5,1)])
proportions_nac_cats_16$sex <- factor(proportions_nac_cats_16$sex,
                                      levels = c(1,2),
                                      labels = c("Men", "Women"))
###


d.s                          <- svydesign(id = ~psu, strata = ~stratum, weights = ~sample_weight_15more, data = data17)   
proportions_nac_5less_17  <- svyby(~whocvdrisk_cat=="<5", 
                                   by = ~region+sex, 
                                   design = d.s, 
                                   FUN = svyciprop, 
                                   vartype = c('ci'),
                                   na.rm.all = T)
names(proportions_nac_5less_17) <- c("region", "sex", "proportion", "proportion_l", "proportion_u")
proportions_nac_5less_17$category <- "<5"


proportions_nac_5to9_17  <- svyby(~whocvdrisk_cat=="5-9", 
                                  by = ~region+sex, 
                                  design = d.s, 
                                  FUN = svyciprop, 
                                  vartype = c('ci'),
                                  na.rm.all = T)
names(proportions_nac_5to9_17) <- c("region", "sex", "proportion", "proportion_l", "proportion_u")
proportions_nac_5to9_17$category <- "5-9"


proportions_nac_10to19_17  <- svyby(~whocvdrisk_cat=="10-19", 
                                    by = ~region+sex, 
                                    design = d.s, 
                                    FUN = svyciprop, 
                                    vartype = c('ci'),
                                    na.rm.all = T)
names(proportions_nac_10to19_17) <- c("region", "sex", "proportion", "proportion_l", "proportion_u")
proportions_nac_10to19_17$category <- "10-19"


proportions_nac_20to29_17  <- svyby(~whocvdrisk_cat=="20-29", 
                                    by = ~region+sex, 
                                    design = d.s, 
                                    FUN = svyciprop, 
                                    vartype = c('ci'),
                                    na.rm.all = T)
names(proportions_nac_20to29_17) <- c("region", "sex", "proportion", "proportion_l", "proportion_u")
proportions_nac_20to29_17$category <- "20-29"


proportions_nac_30plus_17  <- svyby(~whocvdrisk_cat=="30+", 
                                    by = ~region+sex, 
                                    design = d.s, 
                                    FUN = svyciprop, 
                                    vartype = c('ci'),
                                    na.rm.all = T)
names(proportions_nac_30plus_17) <- c("region", "sex", "proportion", "proportion_l", "proportion_u")
proportions_nac_30plus_17$category <- "30+"


proportions_nac_cats_17 <- rbind(proportions_nac_5less_17,
                                 proportions_nac_5to9_17,
                                 proportions_nac_10to19_17,
                                 proportions_nac_20to29_17,
                                 proportions_nac_30plus_17)
rm(proportions_nac_5less_17,
   proportions_nac_5to9_17,
   proportions_nac_10to19_17,
   proportions_nac_20to29_17,
   proportions_nac_30plus_17)


proportions_nac_cats_17$category <- as.factor(proportions_nac_cats_17$category)
proportions_nac_cats_17$category <- factor(proportions_nac_cats_17$category,
                                           levels(proportions_nac_cats_17$category)[c(4,3,2,5,1)])
proportions_nac_cats_17$sex <- factor(proportions_nac_cats_17$sex,
                                      levels = c(1,2),
                                      labels = c("Men", "Women"))
###


d.s                          <- svydesign(id = ~psu, strata = ~stratum, weights = ~sample_weight_15more, data = data18)   
proportions_nac_5less_18  <- svyby(~whocvdrisk_cat=="<5", 
                                   by = ~region+sex, 
                                   design = d.s, 
                                   FUN = svyciprop, 
                                   vartype = c('ci'),
                                   na.rm.all = T)
names(proportions_nac_5less_18) <- c("region", "sex", "proportion", "proportion_l", "proportion_u")
proportions_nac_5less_18$category <- "<5"


proportions_nac_5to9_18  <- svyby(~whocvdrisk_cat=="5-9", 
                                  by = ~region+sex, 
                                  design = d.s, 
                                  FUN = svyciprop, 
                                  vartype = c('ci'),
                                  na.rm.all = T)
names(proportions_nac_5to9_18) <- c("region", "sex", "proportion", "proportion_l", "proportion_u")
proportions_nac_5to9_18$category <- "5-9"


proportions_nac_10to19_18  <- svyby(~whocvdrisk_cat=="10-19", 
                                    by = ~region+sex, 
                                    design = d.s, 
                                    FUN = svyciprop, 
                                    vartype = c('ci'),
                                    na.rm.all = T)
names(proportions_nac_10to19_18) <- c("region", "sex", "proportion", "proportion_l", "proportion_u")
proportions_nac_10to19_18$category <- "10-19"


proportions_nac_20to29_18  <- svyby(~whocvdrisk_cat=="20-29", 
                                    by = ~region+sex, 
                                    design = d.s, 
                                    FUN = svyciprop, 
                                    vartype = c('ci'),
                                    na.rm.all = T)
names(proportions_nac_20to29_18) <- c("region", "sex", "proportion", "proportion_l", "proportion_u")
proportions_nac_20to29_18$category <- "20-29"


proportions_nac_30plus_18  <- svyby(~whocvdrisk_cat=="30+", 
                                    by = ~region+sex, 
                                    design = d.s, 
                                    FUN = svyciprop, 
                                    vartype = c('ci'),
                                    na.rm.all = T)
names(proportions_nac_30plus_18) <- c("region", "sex", "proportion", "proportion_l", "proportion_u")
proportions_nac_30plus_18$category <- "30+"


proportions_nac_cats_18 <- rbind(proportions_nac_5less_18,
                                 proportions_nac_5to9_18,
                                 proportions_nac_10to19_18,
                                 proportions_nac_20to29_18,
                                 proportions_nac_30plus_18)
rm(proportions_nac_5less_18,
   proportions_nac_5to9_18,
   proportions_nac_10to19_18,
   proportions_nac_20to29_18,
   proportions_nac_30plus_18)


proportions_nac_cats_18$category <- as.factor(proportions_nac_cats_18$category)
proportions_nac_cats_18$category <- factor(proportions_nac_cats_18$category,
                                           levels(proportions_nac_cats_18$category)[c(4,3,2,5,1)])
proportions_nac_cats_18$sex <- factor(proportions_nac_cats_18$sex,
                                      levels = c(1,2),
                                      labels = c("Men", "Women"))
###


d.s                          <- svydesign(id = ~psu, strata = ~stratum, weights = ~sample_weight_15more, data = data19)   
proportions_nac_5less_19  <- svyby(~whocvdrisk_cat=="<5", 
                                   by = ~region+sex, 
                                   design = d.s, 
                                   FUN = svyciprop, 
                                   vartype = c('ci'),
                                   na.rm.all = T)
names(proportions_nac_5less_19) <- c("region", "sex", "proportion", "proportion_l", "proportion_u")
proportions_nac_5less_19$category <- "<5"


proportions_nac_5to9_19  <- svyby(~whocvdrisk_cat=="5-9", 
                                  by = ~region+sex, 
                                  design = d.s, 
                                  FUN = svyciprop, 
                                  vartype = c('ci'),
                                  na.rm.all = T)
names(proportions_nac_5to9_19) <- c("region", "sex", "proportion", "proportion_l", "proportion_u")
proportions_nac_5to9_19$category <- "5-9"


proportions_nac_10to19_19  <- svyby(~whocvdrisk_cat=="10-19", 
                                    by = ~region+sex, 
                                    design = d.s, 
                                    FUN = svyciprop, 
                                    vartype = c('ci'),
                                    na.rm.all = T)
names(proportions_nac_10to19_19) <- c("region", "sex", "proportion", "proportion_l", "proportion_u")
proportions_nac_10to19_19$category <- "10-19"


proportions_nac_20to29_19  <- svyby(~whocvdrisk_cat=="20-29", 
                                    by = ~region+sex, 
                                    design = d.s, 
                                    FUN = svyciprop, 
                                    vartype = c('ci'),
                                    na.rm.all = T)
names(proportions_nac_20to29_19) <- c("region", "sex", "proportion", "proportion_l", "proportion_u")
proportions_nac_20to29_19$category <- "20-29"


proportions_nac_30plus_19  <- svyby(~whocvdrisk_cat=="30+", 
                                    by = ~region+sex, 
                                    design = d.s, 
                                    FUN = svyciprop, 
                                    vartype = c('ci'),
                                    na.rm.all = T)
names(proportions_nac_30plus_19) <- c("region", "sex", "proportion", "proportion_l", "proportion_u")
proportions_nac_30plus_19$category <- "30+"


proportions_nac_cats_19 <- rbind(proportions_nac_5less_19,
                                 proportions_nac_5to9_19,
                                 proportions_nac_10to19_19,
                                 proportions_nac_20to29_19,
                                 proportions_nac_30plus_19)
rm(proportions_nac_5less_19,
   proportions_nac_5to9_19,
   proportions_nac_10to19_19,
   proportions_nac_20to29_19,
   proportions_nac_30plus_19)


proportions_nac_cats_19$category <- as.factor(proportions_nac_cats_19$category)
proportions_nac_cats_19$category <- factor(proportions_nac_cats_19$category,
                                           levels(proportions_nac_cats_19$category)[c(4,3,2,5,1)])
proportions_nac_cats_19$sex <- factor(proportions_nac_cats_19$sex,
                                      levels = c(1,2),
                                      labels = c("Men", "Women"))
###


d.s                          <- svydesign(id = ~psu, strata = ~stratum, weights = ~sample_weight_15more, data = data20)   
proportions_nac_5less_20  <- svyby(~whocvdrisk_cat=="<5", 
                                   by = ~region+sex, 
                                   design = d.s, 
                                   FUN = svyciprop, 
                                   vartype = c('ci'),
                                   na.rm.all = T)
names(proportions_nac_5less_20) <- c("region", "sex", "proportion", "proportion_l", "proportion_u")
proportions_nac_5less_20$category <- "<5"


proportions_nac_5to9_20  <- svyby(~whocvdrisk_cat=="5-9", 
                                  by = ~region+sex, 
                                  design = d.s, 
                                  FUN = svyciprop, 
                                  vartype = c('ci'),
                                  na.rm.all = T)
names(proportions_nac_5to9_20) <- c("region", "sex", "proportion", "proportion_l", "proportion_u")
proportions_nac_5to9_20$category <- "5-9"


proportions_nac_10to19_20  <- svyby(~whocvdrisk_cat=="10-19", 
                                    by = ~region+sex, 
                                    design = d.s, 
                                    FUN = svyciprop, 
                                    vartype = c('ci'),
                                    na.rm.all = T)
names(proportions_nac_10to19_20) <- c("region", "sex", "proportion", "proportion_l", "proportion_u")
proportions_nac_10to19_20$category <- "10-19"


proportions_nac_20to29_20  <- svyby(~whocvdrisk_cat=="20-29", 
                                    by = ~region+sex, 
                                    design = d.s, 
                                    FUN = svyciprop, 
                                    vartype = c('ci'),
                                    na.rm.all = T)
names(proportions_nac_20to29_20) <- c("region", "sex", "proportion", "proportion_l", "proportion_u")
proportions_nac_20to29_20$category <- "20-29"


proportions_nac_30plus_20  <- svyby(~whocvdrisk_cat=="30+", 
                                    by = ~region+sex, 
                                    design = d.s, 
                                    FUN = svyciprop, 
                                    vartype = c('ci'),
                                    na.rm.all = T)
names(proportions_nac_30plus_20) <- c("region", "sex", "proportion", "proportion_l", "proportion_u")
proportions_nac_30plus_20$category <- "30+"


proportions_nac_cats_20 <- rbind(proportions_nac_5less_20,
                                 proportions_nac_5to9_20,
                                 proportions_nac_10to19_20,
                                 proportions_nac_20to29_20,
                                 proportions_nac_30plus_20)
rm(proportions_nac_5less_20,
   proportions_nac_5to9_20,
   proportions_nac_10to19_20,
   proportions_nac_20to29_20,
   proportions_nac_30plus_20)


proportions_nac_cats_20$category <- as.factor(proportions_nac_cats_20$category)
proportions_nac_cats_20$category <- factor(proportions_nac_cats_20$category,
                                           levels(proportions_nac_cats_20$category)[c(4,3,2,5,1)])
proportions_nac_cats_20$sex <- factor(proportions_nac_cats_20$sex,
                                      levels = c(1,2),
                                      labels = c("Men", "Women"))
###


pdf(paste0("D:/Box Sync/DHS/_Analysis/WHO Cardiovascular risk/01.Figures/Fig1_Risk_categories_region_by_sex_2019_", Sys.Date(), ".pdf"),
    width = 10, 
    height = 8)
ggplot(proportions_nac_cats_20,
       aes(fill = (category),
           y = proportion, 
           x = reorder(region, desc(region)))) + 
  geom_bar(position = "fill", stat = "identity") +
  coord_flip() +
  theme_light() +
  scale_fill_manual("", values = c("purple", "blue", "red", "orange", "green")) +
  labs(x = "", 
       y = "") +
  facet_wrap(~sex, ncol = 2) 
dev.off()


#
data_aggregated_num <- data.frame(with(data, table(year, sex, region, whocvdrisk_cat)))
colnames(data_aggregated_num)[4] <- "category"
colnames(data_aggregated_num)[5] <- "numerator"

data_aggregated_den <- data.frame(with(data, table(year, sex, region)))
colnames(data_aggregated_den)[4] <- "denominator"

data_aggregated <- left_join(data_aggregated_num, data_aggregated_den)
data_aggregated$sex <- factor(data_aggregated$sex,
                              levels = c(1,2),
                              labels = c("Men", "Women"))
data_aggregated$year <- as.numeric(as.character(data_aggregated$year))
rm(data_aggregated_num, data_aggregated_den)

proportions_nac_cats_15$year <- 2015
proportions_nac_cats_16$year <- 2016
proportions_nac_cats_17$year <- 2017
proportions_nac_cats_18$year <- 2018
proportions_nac_cats_19$year <- 2019
proportions_nac_cats_20$year <- 2020
proportions_nac_cats_allyears <- rbind(proportions_nac_cats_15,
                                       proportions_nac_cats_16,
                                       proportions_nac_cats_17,
                                       proportions_nac_cats_18,
                                       proportions_nac_cats_19,
                                       proportions_nac_cats_20)
proportions_nac_cats_allyears <- proportions_nac_cats_allyears[,c(1,2,7,6,3,4,5)] 

proportions_nac_cats_allyears<-left_join(proportions_nac_cats_allyears, data_aggregated)
proportions_nac_cats_allyears$proportion<-proportions_nac_cats_allyears$proportion*100
proportions_nac_cats_allyears$proportion_l<-proportions_nac_cats_allyears$proportion_l*100
proportions_nac_cats_allyears$proportion_u<-proportions_nac_cats_allyears$proportion_u*100

proportions_nac_cats_allyears$proportion<-round(proportions_nac_cats_allyears$proportion, 2)
proportions_nac_cats_allyears$proportion_l<-round(proportions_nac_cats_allyears$proportion_l, 2)
proportions_nac_cats_allyears$proportion_u<-round(proportions_nac_cats_allyears$proportion_u, 2)


names(proportions_nac_cats_allyears) <- c("Region", "Sex", "Year", "Risk group", "Proportion", "Proportion lower limit", "Proportion upper limit", "Numerator", "Denominator")
write.csv(proportions_nac_cats_allyears,
          paste0("D:/Box Sync/DHS/_Analysis/WHO Cardiovascular risk/04.Supplementary Materials/SupTab1_cvd_risk_categories_regio_sex_all_years_",
                 Sys.Date(), ".csv"),
          row.names = F)


rm(proportions_nac_cats_15,
   proportions_nac_cats_16,
   proportions_nac_cats_17,
   proportions_nac_cats_18,
   proportions_nac_cats_19,
   proportions_nac_cats_20,
   proportions_nac_cats_allyears,
   d.s)
####################################################################################################


### FIGURE 2 : NATIONAL BY AGE AND SEX ###
##########################################
d.s                          <- svydesign(id = ~psu, strata = ~stratum, weights = ~sample_weight_15more, data = data15)   
proportions_nac_minsa_15  <- svyby(~drug_hyper, 
                                   by = ~eligible_minsa+sex+agecat, 
                                   design = d.s, 
                                   FUN = svyciprop, 
                                   vartype = c('ci'),
                                   na.rm.all = T)
names(proportions_nac_minsa_15) <- c("eligible", "sex", "agecat", "drug_hyper", "drug_hyper_l", "drug_hyper_u")
proportions_nac_minsa_15$year <- 2015


d.s                          <- svydesign(id = ~psu, strata = ~stratum, weights = ~sample_weight_15more, data = data16)   
proportions_nac_minsa_16  <- svyby(~drug_hyper, 
                                   by = ~eligible_minsa+sex+agecat, 
                                   design = d.s, 
                                   FUN = svyciprop, 
                                   vartype = c('ci'),
                                   na.rm.all = T)
names(proportions_nac_minsa_16) <- c("eligible", "sex", "agecat", "drug_hyper", "drug_hyper_l", "drug_hyper_u")
proportions_nac_minsa_16$year <- 2016


d.s                          <- svydesign(id = ~psu, strata = ~stratum, weights = ~sample_weight_15more, data = data17)   
proportions_nac_minsa_17  <- svyby(~drug_hyper, 
                                   by = ~eligible_minsa+sex+agecat, 
                                   design = d.s, 
                                   FUN = svyciprop, 
                                   vartype = c('ci'),
                                   na.rm.all = T)
names(proportions_nac_minsa_17) <- c("eligible", "sex", "agecat", "drug_hyper", "drug_hyper_l", "drug_hyper_u")
proportions_nac_minsa_17$year <- 2017


d.s                          <- svydesign(id = ~psu, strata = ~stratum, weights = ~sample_weight_15more, data = data18)   
proportions_nac_minsa_18  <- svyby(~drug_hyper, 
                                   by = ~eligible_minsa+sex+agecat, 
                                   design = d.s, 
                                   FUN = svyciprop, 
                                   vartype = c('ci'),
                                   na.rm.all = T)
names(proportions_nac_minsa_18) <- c("eligible", "sex", "agecat", "drug_hyper", "drug_hyper_l", "drug_hyper_u")
proportions_nac_minsa_18$year <- 2018


d.s                          <- svydesign(id = ~psu, strata = ~stratum, weights = ~sample_weight_15more, data = data19)   
proportions_nac_minsa_19  <- svyby(~drug_hyper, 
                                   by = ~eligible_minsa+sex+agecat, 
                                   design = d.s, 
                                   FUN = svyciprop, 
                                   vartype = c('ci'),
                                   na.rm.all = T)
names(proportions_nac_minsa_19) <- c("eligible", "sex", "agecat", "drug_hyper", "drug_hyper_l", "drug_hyper_u")
proportions_nac_minsa_19$year <- 2019


d.s                          <- svydesign(id = ~psu, strata = ~stratum, weights = ~sample_weight_15more, data = data20)   
proportions_nac_minsa_20  <- svyby(~drug_hyper, 
                                   by = ~eligible_minsa+sex+agecat, 
                                   design = d.s, 
                                   FUN = svyciprop, 
                                   vartype = c('ci'),
                                   na.rm.all = T)
names(proportions_nac_minsa_20) <- c("eligible", "sex", "agecat", "drug_hyper", "drug_hyper_l", "drug_hyper_u")
proportions_nac_minsa_20$year <- 2020


proportions_nac_minsa_15_19 <- rbind(proportions_nac_minsa_15,
                                     proportions_nac_minsa_16,
                                     proportions_nac_minsa_17,
                                     proportions_nac_minsa_18,
                                     proportions_nac_minsa_19,
                                     proportions_nac_minsa_20)
proportions_nac_minsa_15_19$source <- "MINSA"
rm(proportions_nac_minsa_15,
   proportions_nac_minsa_16,
   proportions_nac_minsa_17,
   proportions_nac_minsa_18,
   proportions_nac_minsa_19,
   proportions_nac_minsa_20)


d.s                          <- svydesign(id = ~psu, strata = ~stratum, weights = ~sample_weight_15more, data = data15)   
proportions_nac_who_15  <- svyby(~drug_hyper, 
                                 by = ~eligible_who+sex+agecat, 
                                 design = d.s, 
                                 FUN = svyciprop, 
                                 vartype = c('ci'),
                                 na.rm.all = T)
names(proportions_nac_who_15) <- c("eligible", "sex", "agecat", "drug_hyper", "drug_hyper_l", "drug_hyper_u")
proportions_nac_who_15$year <- 2015


d.s                          <- svydesign(id = ~psu, strata = ~stratum, weights = ~sample_weight_15more, data = data16)   
proportions_nac_who_16  <- svyby(~drug_hyper, 
                                 by = ~eligible_who+sex+agecat, 
                                 design = d.s, 
                                 FUN = svyciprop, 
                                 vartype = c('ci'),
                                 na.rm.all = T)
names(proportions_nac_who_16) <- c("eligible", "sex", "agecat", "drug_hyper", "drug_hyper_l", "drug_hyper_u")
proportions_nac_who_16$year <- 2016


d.s                          <- svydesign(id = ~psu, strata = ~stratum, weights = ~sample_weight_15more, data = data17)   
proportions_nac_who_17  <- svyby(~drug_hyper, 
                                 by = ~eligible_who+sex+agecat, 
                                 design = d.s, 
                                 FUN = svyciprop, 
                                 vartype = c('ci'),
                                 na.rm.all = T)
names(proportions_nac_who_17) <- c("eligible", "sex", "agecat", "drug_hyper", "drug_hyper_l", "drug_hyper_u")
proportions_nac_who_17$year <- 2017


d.s                          <- svydesign(id = ~psu, strata = ~stratum, weights = ~sample_weight_15more, data = data18)   
proportions_nac_who_18  <- svyby(~drug_hyper, 
                                 by = ~eligible_who+sex+agecat, 
                                 design = d.s, 
                                 FUN = svyciprop, 
                                 vartype = c('ci'),
                                 na.rm.all = T)
names(proportions_nac_who_18) <- c("eligible", "sex", "agecat", "drug_hyper", "drug_hyper_l", "drug_hyper_u")
proportions_nac_who_18$year <- 2018


d.s                          <- svydesign(id = ~psu, strata = ~stratum, weights = ~sample_weight_15more, data = data19)   
proportions_nac_who_19  <- svyby(~drug_hyper, 
                                 by = ~eligible_who+sex+agecat, 
                                 design = d.s, 
                                 FUN = svyciprop, 
                                 vartype = c('ci'),
                                 na.rm.all = T)
names(proportions_nac_who_19) <- c("eligible", "sex", "agecat", "drug_hyper", "drug_hyper_l", "drug_hyper_u")
proportions_nac_who_19$year <- 2019


d.s                          <- svydesign(id = ~psu, strata = ~stratum, weights = ~sample_weight_15more, data = data20)   
proportions_nac_who_20  <- svyby(~drug_hyper, 
                                 by = ~eligible_who+sex+agecat, 
                                 design = d.s, 
                                 FUN = svyciprop, 
                                 vartype = c('ci'),
                                 na.rm.all = T)
names(proportions_nac_who_20) <- c("eligible", "sex", "agecat", "drug_hyper", "drug_hyper_l", "drug_hyper_u")
proportions_nac_who_20$year <- 2020


proportions_nac_who_15_19 <- rbind(proportions_nac_who_15,
                                   proportions_nac_who_16,
                                   proportions_nac_who_17,
                                   proportions_nac_who_18,
                                   proportions_nac_who_19,
                                   proportions_nac_who_20)
proportions_nac_who_15_19$source <- "WHO"
rm(proportions_nac_who_15,
   proportions_nac_who_16,
   proportions_nac_who_17,
   proportions_nac_who_18,
   proportions_nac_who_19,
   proportions_nac_who_20)


proportions_nac_minsa_who_15_19 <- rbind(proportions_nac_minsa_15_19,
                                         proportions_nac_who_15_19)
proportions_nac_minsa_who_15_19$id <- paste0(proportions_nac_minsa_who_15_19$year,
                                             " - ",
                                             proportions_nac_minsa_who_15_19$source)
proportions_nac_minsa_who_15_19$sex <- factor(proportions_nac_minsa_who_15_19$sex,
                                              levels = c(1,2),
                                              labels = c("Men", "Women"))


pdf(paste0("D:/Box Sync/DHS/_Analysis/WHO Cardiovascular risk/01.Figures/Fig2_Time_trends_national_by_sex_age_eligible_receiving_", Sys.Date(), ".pdf"),
    width = 10, 
    height = 6)
ggplot(data = proportions_nac_minsa_who_15_19[which(proportions_nac_minsa_who_15_19$eligible == 1),],
       aes(x = id,
           y = 100*drug_hyper,
           label = floor(100*drug_hyper), color = source)) +
  geom_point() +
  geom_errorbar(aes(ymin = 100*drug_hyper_l, 
                    ymax = 100*drug_hyper_u), 
                width = 0.2) +
  facet_grid(agecat~sex) +
  theme_light() +
  ylim(0, 100) +
  labs(
    y = "Percentage of eligible people \n receiving antihypertensive treatment",
    x = ""
  ) +
  geom_text_repel() +
  theme(
    axis.title.y = element_text(size = 15),
    axis.text.x = element_text(size = 12, angle = 90),
    strip.text.x = element_text(size = 15),
    strip.text.y = element_text(size = 15)
  )+ theme(legend.position = "none")
dev.off()


pdf(paste0("D:/Box Sync/DHS/_Analysis/WHO Cardiovascular risk/01.Figures/Fig3_Time_trends_national_by_sex_age_not_eligible_receiving_", Sys.Date(), ".pdf"),
    width = 10, 
    height = 6)
ggplot(data = proportions_nac_minsa_who_15_19[which(proportions_nac_minsa_who_15_19$eligible == 0),],
       aes(x = id,
           y = 100*drug_hyper,
           label = floor(100*drug_hyper), color = source)) +
  geom_point() +
  geom_errorbar(aes(ymin = 100*drug_hyper_l, 
                    ymax = 100*drug_hyper_u), 
                width = 0.2) +
  facet_grid(agecat~sex) +
  theme_light() +
  ylim(0, 30) +
  labs(
    y = "Percentage of not eligible people \n receiving antihypertensive treatment",
    x = ""
  ) +
  geom_text_repel() +
  theme(
    axis.title.y = element_text(size = 15),
    axis.text.x = element_text(size = 12, angle = 90),
    strip.text.x = element_text(size = 15),
    strip.text.y = element_text(size = 15)
  )  + theme(legend.position = "none")
dev.off()


proportions_nac_minsa_who_15_19$id <- NULL
proportions_nac_minsa_who_15_19 <- proportions_nac_minsa_who_15_19[,c(7,2,3,1,8,4,5,6)]
proportions_nac_minsa_who_15_19$eligible <- factor(proportions_nac_minsa_who_15_19$eligible, 
                                                   levels = c(0,1),
                                                   labels = c("No", "Yes"))


##
#aggregate minsa
data_aggregated_num_minsa<- data.frame(with(data, table(year, sex, agecat, eligible_minsa, drug_hyper)))
colnames(data_aggregated_num_minsa)[6] <- "numerator"

data_aggregated_den_minsa<- data.frame(with(data, table(year, sex, agecat, eligible_minsa)))
colnames(data_aggregated_den_minsa)[5] <- "denominator"

data_aggregated_minsa<-left_join(data_aggregated_num_minsa, data_aggregated_den_minsa)
data_aggregated_minsa$source <- "MINSA"
colnames(data_aggregated_minsa)[4] <- "eligible"

data_aggregated_minsa$sex <- factor(data_aggregated_minsa$sex,
                                    levels = c(1,2),
                                    labels = c("Men", "Women"))
data_aggregated_minsa$year <- as.numeric(as.character(data_aggregated_minsa$year))
data_aggregated_minsa$eligible <- factor(data_aggregated_minsa$eligible, 
                                         levels = c(0,1),
                                         labels = c("No", "Yes"))
rm(data_aggregated_num_minsa, data_aggregated_den_minsa)


##aggregate who
data_aggregated_num_who<- data.frame(with(data, table(year, sex, agecat, eligible_who, drug_hyper)))
colnames(data_aggregated_num_who)[6] <- "numerator"

data_aggregated_den_who<- data.frame(with(data, table(year, sex, agecat, eligible_who)))
colnames(data_aggregated_den_who)[5] <- "denominator"

data_aggregated_who<-left_join(data_aggregated_num_who, data_aggregated_den_who)
data_aggregated_who$source <- "WHO"
colnames(data_aggregated_who)[4] <- "eligible"

data_aggregated_who$sex <- factor(data_aggregated_who$sex,
                                  levels = c(1,2),
                                  labels = c("Men", "Women"))
data_aggregated_who$year <- as.numeric(as.character(data_aggregated_who$year))
data_aggregated_who$eligible <- factor(data_aggregated_who$eligible, 
                                       levels = c(0,1),
                                       labels = c("No", "Yes"))
rm(data_aggregated_num_who, data_aggregated_den_who)

data_aggregated<-rbind(data_aggregated_minsa, data_aggregated_who)
data_aggregated<-data_aggregated[which(data_aggregated$drug_hyper == 1),] #drop proportions of people who do not take hypertensive treatment
data_aggregated$drug_hyper<-NULL

proportions_nac_minsa_who_15_19<-left_join(proportions_nac_minsa_who_15_19, data_aggregated)

proportions_nac_minsa_who_15_19$drug_hyper<-proportions_nac_minsa_who_15_19$drug_hyper*100
proportions_nac_minsa_who_15_19$drug_hyper_l<-proportions_nac_minsa_who_15_19$drug_hyper_l*100
proportions_nac_minsa_who_15_19$drug_hyper_u<-proportions_nac_minsa_who_15_19$drug_hyper_u*100

proportions_nac_minsa_who_15_19$drug_hyper<-round(proportions_nac_minsa_who_15_19$drug_hyper,2)
proportions_nac_minsa_who_15_19$drug_hyper_l<-round(proportions_nac_minsa_who_15_19$drug_hyper_l,2)
proportions_nac_minsa_who_15_19$drug_hyper_u<-round(proportions_nac_minsa_who_15_19$drug_hyper_u,2)

names(proportions_nac_minsa_who_15_19) <- c("Year", "Sex", "Age", 
                                            "Eligible antihypertensive treatment",
                                            "Guidelines",
                                            "Proportion with antihypertensive treatment",
                                            "Proportion with antihypertensive treatment lower",
                                            "Proportion with antihypertensive treatment upper", 
                                            "Numerator", "Denominator")

write.csv(proportions_nac_minsa_who_15_19,
          paste0("D:/Box Sync/DHS/_Analysis/WHO Cardiovascular risk/04.Supplementary Materials/SupTab2_eligibility_national_sex_age_all_years_",
                 Sys.Date(), ".csv"),
          row.names = F)


### FIGURE 2B  AND  3B : NATURAL REGION BY SEX ###
##########################################
d.s                          <- svydesign(id = ~psu, strata = ~stratum, weights = ~sample_weight_15more, data = data15)   
proportions_naturalregion_minsa_15  <- svyby(~drug_hyper, 
                                             by = ~eligible_minsa+natural_region+sex, 
                                             design = d.s, 
                                             FUN = svyciprop, 
                                             vartype = c('ci'),
                                             na.rm.all = T)
names(proportions_naturalregion_minsa_15) <- c("eligible", "natural region","sex", "drug_hyper", "drug_hyper_l", "drug_hyper_u")
proportions_naturalregion_minsa_15$year <- 2015


d.s                          <- svydesign(id = ~psu, strata = ~stratum, weights = ~sample_weight_15more, data = data16)   
proportions_naturalregion_minsa_16  <- svyby(~drug_hyper, 
                                             by = ~eligible_minsa+natural_region+sex, 
                                             design = d.s, 
                                             FUN = svyciprop, 
                                             vartype = c('ci'),
                                             na.rm.all = T)
names(proportions_naturalregion_minsa_16) <- c("eligible", "natural region","sex", "drug_hyper", "drug_hyper_l", "drug_hyper_u")
proportions_naturalregion_minsa_16$year <- 2016


d.s                          <- svydesign(id = ~psu, strata = ~stratum, weights = ~sample_weight_15more, data = data17)   
proportions_naturalregion_minsa_17  <- svyby(~drug_hyper, 
                                             by = ~eligible_minsa+natural_region+sex, 
                                             design = d.s, 
                                             FUN = svyciprop, 
                                             vartype = c('ci'),
                                             na.rm.all = T)
names(proportions_naturalregion_minsa_17) <- c("eligible", "natural region","sex", "drug_hyper", "drug_hyper_l", "drug_hyper_u")
proportions_naturalregion_minsa_17$year <- 2017


d.s                          <- svydesign(id = ~psu, strata = ~stratum, weights = ~sample_weight_15more, data = data18)   
proportions_naturalregion_minsa_18  <- svyby(~drug_hyper, 
                                             by = ~eligible_minsa+natural_region+sex, 
                                             design = d.s, 
                                             FUN = svyciprop, 
                                             vartype = c('ci'),
                                             na.rm.all = T)
names(proportions_naturalregion_minsa_18) <- c("eligible", "natural region","sex", "drug_hyper", "drug_hyper_l", "drug_hyper_u")
proportions_naturalregion_minsa_18$year <- 2018


d.s                          <- svydesign(id = ~psu, strata = ~stratum, weights = ~sample_weight_15more, data = data19)   
proportions_naturalregion_minsa_19  <- svyby(~drug_hyper, 
                                             by = ~eligible_minsa+natural_region+sex, 
                                             design = d.s, 
                                             FUN = svyciprop, 
                                             vartype = c('ci'),
                                             na.rm.all = T)
names(proportions_naturalregion_minsa_19) <- c("eligible", "natural region","sex", "drug_hyper", "drug_hyper_l", "drug_hyper_u")
proportions_naturalregion_minsa_19$year <- 2019


d.s                          <- svydesign(id = ~psu, strata = ~stratum, weights = ~sample_weight_15more, data = data20)   
proportions_naturalregion_minsa_20  <- svyby(~drug_hyper, 
                                             by = ~eligible_minsa+natural_region+sex, 
                                             design = d.s, 
                                             FUN = svyciprop, 
                                             vartype = c('ci'),
                                             na.rm.all = T)
names(proportions_naturalregion_minsa_20) <- c("eligible", "natural region","sex", "drug_hyper", "drug_hyper_l", "drug_hyper_u")
proportions_naturalregion_minsa_20$year <- 2020


proportions_naturalregion_minsa_15_19 <- rbind(proportions_naturalregion_minsa_15,
                                               proportions_naturalregion_minsa_16,
                                               proportions_naturalregion_minsa_17,
                                               proportions_naturalregion_minsa_18,
                                               proportions_naturalregion_minsa_19,
                                               proportions_naturalregion_minsa_20)
proportions_naturalregion_minsa_15_19$source <- "MINSA"
rm(proportions_naturalregion_minsa_15,
   proportions_naturalregion_minsa_16,
   proportions_naturalregion_minsa_17,
   proportions_naturalregion_minsa_18,
   proportions_naturalregion_minsa_19,
   proportions_naturalregion_minsa_20)


d.s                          <- svydesign(id = ~psu, strata = ~stratum, weights = ~sample_weight_15more, data = data15)   
proportions_naturalregion_who_15  <- svyby(~drug_hyper, 
                                           by = ~eligible_who+natural_region+sex, 
                                           design = d.s, 
                                           FUN = svyciprop, 
                                           vartype = c('ci'),
                                           na.rm.all = T)
names(proportions_naturalregion_who_15) <- c("eligible", "natural region","sex", "drug_hyper", "drug_hyper_l", "drug_hyper_u")
proportions_naturalregion_who_15$year <- 2015


d.s                          <- svydesign(id = ~psu, strata = ~stratum, weights = ~sample_weight_15more, data = data16)   
proportions_naturalregion_who_16  <- svyby(~drug_hyper, 
                                           by = ~eligible_who+natural_region+sex, 
                                           design = d.s, 
                                           FUN = svyciprop, 
                                           vartype = c('ci'),
                                           na.rm.all = T)
names(proportions_naturalregion_who_16) <- c("eligible", "natural region","sex", "drug_hyper", "drug_hyper_l", "drug_hyper_u")
proportions_naturalregion_who_16$year <- 2016


d.s                          <- svydesign(id = ~psu, strata = ~stratum, weights = ~sample_weight_15more, data = data17)   
proportions_naturalregion_who_17  <- svyby(~drug_hyper, 
                                           by = ~eligible_who+natural_region+sex, 
                                           design = d.s, 
                                           FUN = svyciprop, 
                                           vartype = c('ci'),
                                           na.rm.all = T)
names(proportions_naturalregion_who_17) <- c("eligible", "natural region","sex", "drug_hyper", "drug_hyper_l", "drug_hyper_u")
proportions_naturalregion_who_17$year <- 2017


d.s                          <- svydesign(id = ~psu, strata = ~stratum, weights = ~sample_weight_15more, data = data18)   
proportions_naturalregion_who_18  <- svyby(~drug_hyper, 
                                           by = ~eligible_who+natural_region+sex, 
                                           design = d.s, 
                                           FUN = svyciprop, 
                                           vartype = c('ci'),
                                           na.rm.all = T)
names(proportions_naturalregion_who_18) <- c("eligible", "natural region","sex", "drug_hyper", "drug_hyper_l", "drug_hyper_u")
proportions_naturalregion_who_18$year <- 2018


d.s                          <- svydesign(id = ~psu, strata = ~stratum, weights = ~sample_weight_15more, data = data19)   
proportions_naturalregion_who_19  <- svyby(~drug_hyper, 
                                           by = ~eligible_who+natural_region+sex, 
                                           design = d.s, 
                                           FUN = svyciprop, 
                                           vartype = c('ci'),
                                           na.rm.all = T)
names(proportions_naturalregion_who_19) <- c("eligible", "natural region","sex", "drug_hyper", "drug_hyper_l", "drug_hyper_u")
proportions_naturalregion_who_19$year <- 2019


d.s                          <- svydesign(id = ~psu, strata = ~stratum, weights = ~sample_weight_15more, data = data20)   
proportions_naturalregion_who_20  <- svyby(~drug_hyper, 
                                           by = ~eligible_who+natural_region+sex, 
                                           design = d.s, 
                                           FUN = svyciprop, 
                                           vartype = c('ci'),
                                           na.rm.all = T)
names(proportions_naturalregion_who_20) <- c("eligible", "natural region","sex", "drug_hyper", "drug_hyper_l", "drug_hyper_u")
proportions_naturalregion_who_20$year <- 2020


proportions_naturalregion_who_15_19 <- rbind(proportions_naturalregion_who_15,
                                             proportions_naturalregion_who_16,
                                             proportions_naturalregion_who_17,
                                             proportions_naturalregion_who_18,
                                             proportions_naturalregion_who_19,
                                             proportions_naturalregion_who_20)
proportions_naturalregion_who_15_19$source <- "WHO"
rm(proportions_naturalregion_who_15,
   proportions_naturalregion_who_16,
   proportions_naturalregion_who_17,
   proportions_naturalregion_who_18,
   proportions_naturalregion_who_19,
   proportions_naturalregion_who_20)


proportions_naturalregion_minsa_who_15_19 <- rbind(proportions_naturalregion_minsa_15_19,
                                                   proportions_naturalregion_who_15_19)
proportions_naturalregion_minsa_who_15_19$id <- paste0(proportions_naturalregion_minsa_who_15_19$year,
                                                       " - ",
                                                       proportions_naturalregion_minsa_who_15_19$source)
proportions_naturalregion_minsa_who_15_19$sex <- factor(proportions_naturalregion_minsa_who_15_19$sex,
                                                        levels = c(1,2),
                                                        labels = c("Men", "Women"))


pdf(paste0("D:/Box Sync/DHS/_Analysis/WHO Cardiovascular risk/01.Figures/Fig2B_Time_trends_naturalregion_by_sex_eligible_receiving_", Sys.Date(), ".pdf"),
    width = 10, 
    height = 8)
ggplot(data = proportions_naturalregion_minsa_who_15_19[which(proportions_naturalregion_minsa_who_15_19$eligible == 1),],
       aes(x = id,
           y = 100*drug_hyper,
           label = floor(100*drug_hyper), color = source)) +
   geom_point() +
   geom_errorbar(aes(ymin = 100*drug_hyper_l, 
                     ymax = 100*drug_hyper_u), 
                 width = 0.2) +
   facet_grid(`natural region`~sex) +
   theme_light() +
   ylim(0, 100) +
   labs(
      y = "Percentage of eligible people \n receiving antihypertensive treatment",
      x = ""
   ) +
   geom_text_repel() +
   theme(
      axis.title.y = element_text(size = 15),
      axis.text.x = element_text(size = 12, angle = 90),
      strip.text.x = element_text(size = 15),
      strip.text.y = element_text(size = 15)
   )+ theme(legend.position = "none")
dev.off()


pdf(paste0("D:/Box Sync/DHS/_Analysis/WHO Cardiovascular risk/01.Figures/Fig3B_Time_trends_naturalregion_by_sex_not_eligible_receiving_", Sys.Date(), ".pdf"),
    width = 10, 
    height = 8)
ggplot(data = proportions_naturalregion_minsa_who_15_19[which(proportions_naturalregion_minsa_who_15_19$eligible == 0),],
       aes(x = id,
           y = 100*drug_hyper,
           label = floor(100*drug_hyper), color = source)) +
   geom_point() +
   geom_errorbar(aes(ymin = 100*drug_hyper_l, 
                     ymax = 100*drug_hyper_u), 
                 width = 0.2) +
   facet_grid(`natural region`~sex) +
   theme_light() +
   ylim(0, 20) +
   labs(
      y = "Percentage of not eligible people \n receiving antihypertensive treatment",
      x = ""
   ) +
   geom_text_repel() +
   theme(
      axis.title.y = element_text(size = 15),
      axis.text.x = element_text(size = 12, angle = 90),
      strip.text.x = element_text(size = 15),
      strip.text.y = element_text(size = 15)
   )  + theme(legend.position = "none")
dev.off()


rm(proportions_nac_minsa_15_19, proportions_nac_minsa_who_15_19, proportions_nac_who_15_19, d.s)
####################################################################################################


### FIGURE 3 : BY REGION ###
############################
d.s                          <- svydesign(id = ~psu, strata = ~stratum, weights = ~sample_weight_15more, data = data15)   
proportions_region_minsa_15  <- svyby(~drug_hyper, 
                                      by = ~eligible_minsa+region, 
                                      design = d.s, 
                                      FUN = svyciprop, 
                                      vartype = c('ci'),
                                      na.rm.all = T)
names(proportions_region_minsa_15) <- c("eligible", "region", "drug_hyper", "drug_hyper_l", "drug_hyper_u")
proportions_region_minsa_15$year <- 2015


d.s                          <- svydesign(id = ~psu, strata = ~stratum, weights = ~sample_weight_15more, data = data16)   
proportions_region_minsa_16  <- svyby(~drug_hyper, 
                                      by = ~eligible_minsa+region, 
                                      design = d.s, 
                                      FUN = svyciprop, 
                                      vartype = c('ci'),
                                      na.rm.all = T)
names(proportions_region_minsa_16) <- c("eligible", "region", "drug_hyper", "drug_hyper_l", "drug_hyper_u")
proportions_region_minsa_16$year <- 2016


d.s                          <- svydesign(id = ~psu, strata = ~stratum, weights = ~sample_weight_15more, data = data17)   
proportions_region_minsa_17  <- svyby(~drug_hyper, 
                                      by = ~eligible_minsa+region, 
                                      design = d.s, 
                                      FUN = svyciprop, 
                                      vartype = c('ci'),
                                      na.rm.all = T)
names(proportions_region_minsa_17) <- c("eligible", "region", "drug_hyper", "drug_hyper_l", "drug_hyper_u")
proportions_region_minsa_17$year <- 2017


d.s                          <- svydesign(id = ~psu, strata = ~stratum, weights = ~sample_weight_15more, data = data18)   
proportions_region_minsa_18  <- svyby(~drug_hyper, 
                                      by = ~eligible_minsa+region, 
                                      design = d.s, 
                                      FUN = svyciprop, 
                                      vartype = c('ci'),
                                      na.rm.all = T)
names(proportions_region_minsa_18) <- c("eligible", "region", "drug_hyper", "drug_hyper_l", "drug_hyper_u")
proportions_region_minsa_18$year <- 2018


d.s                          <- svydesign(id = ~psu, strata = ~stratum, weights = ~sample_weight_15more, data = data19)   
proportions_region_minsa_19  <- svyby(~drug_hyper, 
                                      by = ~eligible_minsa+region, 
                                      design = d.s, 
                                      FUN = svyciprop, 
                                      vartype = c('ci'),
                                      na.rm.all = T)
names(proportions_region_minsa_19) <- c("eligible", "region", "drug_hyper", "drug_hyper_l", "drug_hyper_u")
proportions_region_minsa_19$year <- 2019


d.s                          <- svydesign(id = ~psu, strata = ~stratum, weights = ~sample_weight_15more, data = data20)   
proportions_region_minsa_20  <- svyby(~drug_hyper, 
                                      by = ~eligible_minsa+region, 
                                      design = d.s, 
                                      FUN = svyciprop, 
                                      vartype = c('ci'),
                                      na.rm.all = T)
names(proportions_region_minsa_20) <- c("eligible", "region", "drug_hyper", "drug_hyper_l", "drug_hyper_u")
proportions_region_minsa_20$year <- 2020


proportions_region_minsa_15_19 <- rbind(proportions_region_minsa_15,
                                        proportions_region_minsa_16,
                                        proportions_region_minsa_17,
                                        proportions_region_minsa_18,
                                        proportions_region_minsa_19,
                                        proportions_region_minsa_20)
proportions_region_minsa_15_19$source <- "MINSA"
rm(proportions_region_minsa_15,
   proportions_region_minsa_16,
   proportions_region_minsa_17,
   proportions_region_minsa_18,
   proportions_region_minsa_19,
   proportions_region_minsa_20)


d.s                          <- svydesign(id = ~psu, strata = ~stratum, weights = ~sample_weight_15more, data = data15)   
proportions_region_who_15  <- svyby(~drug_hyper, 
                                    by = ~eligible_who+region, 
                                    design = d.s, 
                                    FUN = svyciprop, 
                                    vartype = c('ci'),
                                    na.rm.all = T)
names(proportions_region_who_15) <- c("eligible", "region", "drug_hyper", "drug_hyper_l", "drug_hyper_u")
proportions_region_who_15$year <- 2015


d.s                          <- svydesign(id = ~psu, strata = ~stratum, weights = ~sample_weight_15more, data = data16)   
proportions_region_who_16  <- svyby(~drug_hyper, 
                                    by = ~eligible_who+region, 
                                    design = d.s, 
                                    FUN = svyciprop, 
                                    vartype = c('ci'),
                                    na.rm.all = T)
names(proportions_region_who_16) <- c("eligible", "region", "drug_hyper", "drug_hyper_l", "drug_hyper_u")
proportions_region_who_16$year <- 2016


d.s                          <- svydesign(id = ~psu, strata = ~stratum, weights = ~sample_weight_15more, data = data17)   
proportions_region_who_17  <- svyby(~drug_hyper, 
                                    by = ~eligible_who+region, 
                                    design = d.s, 
                                    FUN = svyciprop, 
                                    vartype = c('ci'),
                                    na.rm.all = T)
names(proportions_region_who_17) <- c("eligible", "region", "drug_hyper", "drug_hyper_l", "drug_hyper_u")
proportions_region_who_17$year <- 2017


d.s                          <- svydesign(id = ~psu, strata = ~stratum, weights = ~sample_weight_15more, data = data18)   
proportions_region_who_18  <- svyby(~drug_hyper, 
                                    by = ~eligible_who+region, 
                                    design = d.s, 
                                    FUN = svyciprop, 
                                    vartype = c('ci'),
                                    na.rm.all = T)
names(proportions_region_who_18) <- c("eligible", "region", "drug_hyper", "drug_hyper_l", "drug_hyper_u")
proportions_region_who_18$year <- 2018


d.s                          <- svydesign(id = ~psu, strata = ~stratum, weights = ~sample_weight_15more, data = data19)   
proportions_region_who_19  <- svyby(~drug_hyper, 
                                    by = ~eligible_who+region, 
                                    design = d.s, 
                                    FUN = svyciprop, 
                                    vartype = c('ci'),
                                    na.rm.all = T)
names(proportions_region_who_19) <- c("eligible", "region", "drug_hyper", "drug_hyper_l", "drug_hyper_u")
proportions_region_who_19$year <- 2019


d.s                          <- svydesign(id = ~psu, strata = ~stratum, weights = ~sample_weight_15more, data = data20)   
proportions_region_who_20  <- svyby(~drug_hyper, 
                                    by = ~eligible_who+region, 
                                    design = d.s, 
                                    FUN = svyciprop, 
                                    vartype = c('ci'),
                                    na.rm.all = T)
names(proportions_region_who_20) <- c("eligible", "region", "drug_hyper", "drug_hyper_l", "drug_hyper_u")
proportions_region_who_20$year <- 2020


proportions_region_who_15_19 <- rbind(proportions_region_who_15,
                                      proportions_region_who_16,
                                      proportions_region_who_17,
                                      proportions_region_who_18,
                                      proportions_region_who_19,
                                      proportions_region_who_20)
proportions_region_who_15_19$source <- "WHO"
rm(proportions_region_who_15,
   proportions_region_who_16,
   proportions_region_who_17,
   proportions_region_who_18,
   proportions_region_who_19,
   proportions_region_who_20)


proportions_region_minsa_who_15_19 <- rbind(proportions_region_minsa_15_19,
                                            proportions_region_who_15_19)
proportions_region_minsa_who_15_19$id <- paste0(proportions_region_minsa_who_15_19$year,
                                                " - ",
                                                proportions_region_minsa_who_15_19$source)


pdf(paste0("D:/Box Sync/DHS/_Analysis/WHO Cardiovascular risk/01.Figures/Fig4_Time_trends_region_by_sex_age_eligible_receiving_", Sys.Date(), ".pdf"),
    width = 45, 
    height = 15)
ggplot(data = proportions_region_minsa_who_15_19[which(proportions_region_minsa_who_15_19$eligible == 1),],
       aes(x = id,
           y = 100*drug_hyper,
           label = floor(100*drug_hyper), color =source)) +
  geom_point() +
  geom_errorbar(aes(ymin = 100*drug_hyper_l, 
                    ymax = 100*drug_hyper_u), 
                width = 0.2) +
  facet_wrap(~region) +
  theme_light() +
  ylim(0, 100) +
  labs(
    y = "Percentage of eligible people \n receiving antihypertensive treatment by region",
    x = ""
  ) +
  geom_text_repel(size = 8) +
  theme(
    axis.text.x = element_text(size = 15, angle = 90),
    axis.text.y = element_text(size = 15),
    axis.title.y = element_text(size = 25),
    strip.text.x = element_text(size = 20),
    strip.text.y = element_text(size = 20),
    legend.text = element_text(size = 15),
    legend.title = element_text(size = 15)
  )+ theme(legend.position = "none")
dev.off()


pdf(paste0("D:/Box Sync/DHS/_Analysis/WHO Cardiovascular risk/01.Figures/Fig5_Time_trends_region_by_sex_age_not_eligible_receiving_", Sys.Date(), ".pdf"),
    width = 45, 
    height = 15)
ggplot(data = proportions_region_minsa_who_15_19[which(proportions_region_minsa_who_15_19$eligible == 0),],
       aes(x = id,
           y = 100*drug_hyper,
           label = floor(100*drug_hyper), color = source)) +
  geom_point() +
  geom_errorbar(aes(ymin = 100*drug_hyper_l, 
                    ymax = 100*drug_hyper_u), 
                width = 0.2) +
  facet_wrap(~region) +
  theme_light() +
  ylim(0, 20) +
  labs(
    y = "Percentage of not eligible people \n receiving antihypertensive treatment by region",
    x = ""
  ) +
  geom_text_repel(size = 8) +
  theme(
    axis.text.x = element_text(size = 15, angle = 90),
    axis.text.y = element_text(size = 15),
    axis.title.y = element_text(size = 25),
    strip.text.x = element_text(size = 20),
    strip.text.y = element_text(size = 20),
    legend.text = element_text(size = 15),
    legend.title = element_text(size = 15)
  )+ theme(legend.position = "none")
dev.off()


proportions_region_minsa_who_15_19$id <- NULL
proportions_region_minsa_who_15_19$eligible <- factor(proportions_region_minsa_who_15_19$eligible,
                                                      levels = c(0,1),
                                                      labels = c("No", "Yes"))
proportions_region_minsa_who_15_19 <- proportions_region_minsa_who_15_19[,c(2,6,7,1,3,4,5)]


### aggregate numerator and denominator
##
#aggregate minsa
data_aggregated_num_minsa <- data.frame(with(data, table(year, region, eligible_minsa, drug_hyper)))
colnames(data_aggregated_num_minsa)[5] <- "numerator"

data_aggregated_den_minsa <- data.frame(with(data, table(year, region, eligible_minsa)))
colnames(data_aggregated_den_minsa)[4] <- "denominator"

data_aggregated_minsa <- left_join(data_aggregated_num_minsa, data_aggregated_den_minsa)
data_aggregated_minsa$source <- "MINSA"
colnames(data_aggregated_minsa)[3] <- "eligible"

data_aggregated_minsa$year <- as.numeric(as.character(data_aggregated_minsa$year))
data_aggregated_minsa$eligible <- factor(data_aggregated_minsa$eligible, 
                                         levels = c(0,1),
                                         labels = c("No", "Yes"))
rm(data_aggregated_num_minsa, data_aggregated_den_minsa)


##aggregate who
data_aggregated_num_who <- data.frame(with(data, table(year, region, eligible_who, drug_hyper)))
colnames(data_aggregated_num_who)[5] <- "numerator"

data_aggregated_den_who <- data.frame(with(data, table(year, region, eligible_who)))
colnames(data_aggregated_den_who)[4] <-"denominator"

data_aggregated_who <-left_join(data_aggregated_num_who, data_aggregated_den_who)
data_aggregated_who$source <- "WHO"
colnames(data_aggregated_who)[3] <-"eligible"

data_aggregated_who$year <- as.numeric(as.character(data_aggregated_who$year))
data_aggregated_who$eligible <- factor(data_aggregated_who$eligible, 
                                       levels = c(0,1),
                                       labels = c("No", "Yes"))
rm(data_aggregated_num_who, data_aggregated_den_who)

data_aggregated<-rbind(data_aggregated_minsa, data_aggregated_who)
data_aggregated<-data_aggregated[which(data_aggregated$drug_hyper == 1),] #drop proportions of people who do not take hypertensive treatment
data_aggregated$drug_hyper<-NULL

proportions_region_minsa_who_15_19<-left_join(proportions_region_minsa_who_15_19, data_aggregated)

proportions_region_minsa_who_15_19$drug_hyper<-proportions_region_minsa_who_15_19$drug_hyper*100
proportions_region_minsa_who_15_19$drug_hyper_l<-proportions_region_minsa_who_15_19$drug_hyper_l*100
proportions_region_minsa_who_15_19$drug_hyper_u<-proportions_region_minsa_who_15_19$drug_hyper_u*100

proportions_region_minsa_who_15_19$drug_hyper<-round(proportions_region_minsa_who_15_19$drug_hyper,2)
proportions_region_minsa_who_15_19$drug_hyper_l<-round(proportions_region_minsa_who_15_19$drug_hyper_l,2)
proportions_region_minsa_who_15_19$drug_hyper_u<-round(proportions_region_minsa_who_15_19$drug_hyper_u,2)

names(proportions_region_minsa_who_15_19) <- c("Region", "Year", "Guidelines",
                                               "Eligible antihypertensive treatment",
                                               "Proportion with treatment",
                                               "Proportion with treatment lower",
                                               "Proportion with treatment upper", 
                                               "Numerator", "Denominator")
write.csv(proportions_region_minsa_who_15_19,
          paste0("D:/Box Sync/DHS/_Analysis/WHO Cardiovascular risk/04.Supplementary Materials/SupTab3_eligibility_region_all_years_",
                 Sys.Date(), ".csv"),
          row.names = F)


rm(proportions_region_minsa_who_15_19, proportions_region_minsa_15_19, proportions_region_who_15_19, d.s)
####################################################################################################
