# Supplementary material for: Risk-based antihypertensive treatment allocation in Peru: comparison of local and international guidelines analysing national health surveys between 2015-2020
Source: Lancet Reg Health Am. 2021 Jul 26;1:100022. doi: 10.1016/j.lana.2021.100022 (PMC8438602; doi:10.1016/j.lana.2021.100022)
Supplement: Supplementary file 8 [file mmc8.zip]

Archive with 1 entries (1 files):
- ENDES2017.csv
